# Supplementary material for: RNAi-Mediated Suppression of OsBBTI5 Promotes Salt Stress Tolerance in Rice
Source: Int J Mol Sci. 2024 Jan 20;25(2):1284. doi: 10.3390/ijms25021284 (PMC10816146; doi:10.3390/ijms25021284)
Supplement: Supplementary file 1 [file ijms-25-01284-s001.zip]

Archive with 1 entries (1 files):
- ijms-2699683-supplementary.pdf
